# Supplementary material for: Fabrication of ZnO/CNTs for Application in CO2 Sensor at Room Temperature
Source: Nanomaterials (Basel). 2021 Nov 16;11(11):3087. doi: 10.3390/nano11113087 (PMC8624847; doi:10.3390/nano11113087)
Supplement: Supplementary file 1 [file nanomaterials-11-03087-s001.zip]

Archive with 1 entries (1 files):
- nanomaterials-1415134-supplementary.pdf
